# Supplementary material for: Ebf3+ niche-derived CXCL12 is required for the localization and maintenance of hematopoietic stem cells
Source: Nat Commun. 2023 Oct 25;14:6402. doi: 10.1038/s41467-023-42047-2 (PMC10600098; doi:10.1038/s41467-023-42047-2)
Supplement: Supplementary file 4 — Source Data [file 41467_2023_42047_MOESM4_ESM.xlsx]

## Sheet: Fig1
	Ebf3-CreERT2 CXCL12 cKO BM (21- to 25-week-old) (tamoxifen x1)
		Fig1a	Fig1b	Fig1c		Fig1d
		CXCL12 expression (Gapdh = 1)	Cell number (femur + tibia x1)
		CAR cell	Total BM cells (x10^7)	HSC (x10^3)	LSK-SLAM (x10^3)	Pro-B (x10^5)	Pre-B (x10^6)
	Control	57.64	3.8	6.384	9.73	1.20536	2.25568
		58.13	3.12	4.1184	6.21	0.922272	2.24128
		25.73	3.68	10.569	14.9	1.32912	3.46648
		31.74	4.24	6.669	9.44	1.29012	1.90414
		44.27	4.42	9.0168	9.02	2.29486	2.49801
		51.59	4.58	8.3814	8.38	3.1547	4.93303
		58.67	4.1	8.528	8.53	2.5666	3.12108
		43.82	2.68	6.9948	6.99	1.99499	3.20592
	Ebf3-CreERT2; CXCL12 cKO	11.81	4.16	7.0304	9.73	1.21805	3.14213
		4.27	2.72	3.4544	5.6	1.19136	1.62841
		8.46	3.64	5.928	9.01	2.29944	3.00581
		17.94	3.9	5.148	10.4	2.25264	3.82341
		18.64	2.9	4.582	4.58	2.48588	3.54067
		10.3	3.36	6.1488	6.15	2.53344	3.11821
	Average
	Control	46.4488	3.8275	7.58268	9.15	1.84475	2.9532
	cKO	11.9033	3.44667	5.38193	7.57833	1.9968	3.04311
	S.E.M
	Control	12.5058	0.654823	1.9685	2.61278	0.783353	0.969264
	cKO	5.55928	0.563229	1.266	2.43249	0.622803	0.75824
	P value	4.13423e-05	0.27634	0.0346772	0.2741	0.702952	0.854339
	Significance	***	ns	*	ns	ns	ns
	Ebf3-CreERT2; CXCL12 tdTomato flox or CXCL12 tdTomato flox BM section
		Fig1f	Fig1g																	Fig1j
		Frequency (%)	Frequencies of random spots within each distance from CXCL12-intact CAR cells (%)																	Frequencies of HSCs within each distance from CXCL12-intact CAR cells (%)
		tdTomato+ cell	5μm	10μm	15μm	20μm	25μm	30μm	35μm	40μm	45μm	50μm	55μm	60μm	65μm	70μm	75μm	80μm	>80μm	5μm	10μm	15μm	20μm	25μm	30μm	35μm	40μm	45μm	50μm	55μm	60μm	65μm	70μm	75μm	80μm	>80μm
	CXCL12 tdTomato flox	91.7	88.6308	6.7237	2.934	0.8557	0.489	0.1222	0	0.1222	0.1222	0	0	0	0	0	0	0	0	86.7	8.71	3.41	0.379	0.379	0.379	0	0	0	0	0	0	0	0	0	0	0
		80.9	83.0808	10.6061	3.0303	1.5152	0.2525	0.7576	0.2525	0	0	0	0	0.2525	0	0.2525	0	0	0	88.8	5.81	3.1	1.163	0	0.388	0.388	0	0	0	0.388	0	0	0	0	0	0
		87.6	80.3648	11.2661	4.8283	2.3605	0.6438	0.5365	0	0	0	0	0	0	0	0	0	0	0	91.9	4.06	1.02	1.523	0.508	1.015	0	0	0	0	0	0	0	0	0	0	0
		84.3	88.8325	5.5838	3.7225	0.846	0	0.1692	0.5076	0.1692	0	0.1692	0	0	0	0	0	0	0	98.3	0.41	0	0	0	0	0	0.415	0	0	0	0.415	0	0	0	0	0
	Ebf3-CreERT2; CXCL12 tdTomato flox	48.9	60.992	11.9303	5.7641	4.0214	2.1448	2.1448	1.3405	1.7426	0.9383	1.0724	1.4745	1.2064	0.2681	0.4021	0.5362	0.6702	3.3512	89.1	3.1	3.88	1.55	0.388	0.388	0.388	0.388	0.388	0.388	0	0	0	0	0	0	0
		51.4	60.3295	19.2649	8.1115	5.5767	2.5349	1.6477	0.8872	0.3802	0.1267	0.1267	0.2535	0.3802	0.2535	0.1267	0	0	0	76.4	10.7	6.61	2.07	1.65	1.24	0.413	0	0.413	0	0	0	0	0	0	0	0.413
		45.8	54.0098	14.73	10.311	7.0376	2.7823	2.946	2.455	1.8003	1.3093	0.8183	0.491	0.1637	0	0.6547	0.1637	0.3273	0	83.1	7.09	3.38	2.7	1.01	1.35	0.68	0	0	0	0.338	0	0.338	0	0	0	0
		52.9	58.9404	18.543	10.0993	4.8013	2.4834	1.9868	0.8278	0.3311	0.8278	0.3311	0.4967	0.1656	0.1656	0	0	0	0	90.6	4.27	2.56	1.28	0.855	0.427	0	0	0	0	0	0	0	0	0	0	0
	Average
	Control	86.125	85.2272	8.54492	3.62878	1.39435	0.346325	0.396375	0.190025	0.07285	0.03055	0.0423	0	0.063125	0	0.063125	0	0	0	91.425	4.7475	1.8825	0.76625	0.22175	0.4455	0.097	0.10375	0	0	0.097	0.10375	0	0	0	0	0
	cKO	49.75	58.5679	16.117	8.57147	5.35925	2.48635	2.18133	1.37763	1.06355	0.800525	0.587125	0.678925	0.478975	0.1718	0.295875	0.174975	0.249375	0.8378	84.8	6.29	4.1075	1.9	0.97575	0.85125	0.37025	0.097	0.20025	0.097	0.0845	0	0.0845	0	0	0	0.10325
	S.E.M
	Control	4.61474	4.19653	2.81297	0.873409	0.716213	0.28142	0.303809	0.242883	0.0862805	0.0611	0.0846	0	0.12625	0	0.12625	0	0	0	5.0566	3.46972	1.6435	0.699329	0.261415	0.420527	0.194	0.2075	0	0	0.194	0.2075	0	0	0	0	0
	cKO	3.10752	3.15671	3.42768	2.11763	1.28651	0.26243	0.550351	0.753865	0.817997	0.494172	0.434539	0.542355	0.495482	0.123156	0.292234	0.252879	0.320178	1.6756	6.46993	3.38352	1.75483	0.626046	0.521478	0.514609	0.279984	0.194	0.231454	0.194	0.169	0	0.169	0	0	0	0.2065
	P value	1.23327e-05	5.30978e-05	0.0142246	0.00500733	0.00168684	3.14748e-05	0.00128477	0.0240426	0.0526531	0.0213149	0.0490274	0.0463011	0.154947	0.0315794	0.193983	0.21568	0.170307	0.355918	0.157744	0.547911	0.113652	0.0521605	0.0414815	0.267859	0.159749	0.963638	0.134287	0.355918	0.925758	0.355918	0.355918				0.355918
	Significance	***	***	*	**	**	***	**	*	ns	*	*	*	ns	*	ns	ns	ns	ns	ns	ns	ns	ns	*	ns	ns	ns	ns	ns	ns	ns	ns				ns
	Ebf3-CreERT2; CXCL12 tdTomato flox or CXCL12 tdTomato flox BM
		Fig1h
		Cell number (femur x1)
		HSC (x10^3)
	CXCL12 tdTomato flox	0.98703
		0.925609
		1.19571
		1.3493
		1.5575
		1.267
	Ebf3-CreERT2; CXCL12 tdTomato flox	1.44661
		0.606209
		1.30033
		1.0388
		0.9009
		2.639
	Average
	Control	1.21369
	cKO	1.32198
	S.E.M
	Control	0.234148
	cKO	0.709982
	P value	0.730113
	Significance	ns
	Ebf3-CreERT2; CXCL12 tdTomato flox BM section
		Fig1l
		Frequencies of HSCs within each distance from CXCL12-intact CAR cells or CXCL12-deficient CAR cells (%)
		5μm	10μm	15μm	20μm	25μm	30μm	35μm	40μm	45μm	50μm	55μm	60μm	65μm	70μm	75μm	80μm	>80μm
	CXCL12-intact CAR cells	89.1473	3.1008	3.876	1.5504	0.3876	0.3876	0.3876	0.3876	0.3876	0.3876	0	0	0	0	0	0	0
		76.4463	10.7438	6.6116	2.0661	1.6529	1.2397	0.4132	0	0.4132	0	0	0	0	0	0	0	0.4132
		83.1081	7.0946	3.3784	2.7027	1.0135	1.3514	0.6757	0	0	0	0.3378	0	0.3378	0	0	0	0
		90.5983	4.2735	2.5641	1.2821	0.8547	0.4274	0	0	0	0	0	0	0	0	0	0	0
	CXCL12-deficient CAR cells	20.5	9.5	13	12	10.5	7	4.5	5	5	3	2.5	2.5	1.5	1	1.5	0	1
		15.2632	16.3158	12.6316	5.7895	13.1579	8.9474	6.3158	5.7895	3.1579	1.5789	3.1579	0.5263	1.0526	1.0526	1.0526	0.5263	3.6842
		26.3682	13.9303	13.4328	14.9254	8.4577	8.9552	5.4726	0.995	1.99	1.4925	1.99	0.4975	0	0.4975	0.995	0	0
		17.1717	6.0606	12.6263	12.1212	12.6263	7.5758	7.5758	4.0404	6.5657	4.0404	3.0303	2.5253	2.0202	0.5051	1.0101	0.5051	0
	Average
	Control	84.825	6.30317	4.10752	1.90033	0.977175	0.851525	0.369125	0.0969	0.2002	0.0969	0.08445	0	0.08445	0	0	0	0.1033
	cKO	19.8258	11.4517	12.9227	11.209	11.1855	8.1196	5.96605	3.95622	4.1784	2.52795	2.66955	1.51228	1.1432	0.7638	1.13943	0.25785	1.17105
	S.E.M
	Control	6.4592	3.40197	1.75478	0.626082	0.522979	0.514996	0.278403	0.1938	0.231407	0.1938	0.1689	0	0.1689	0	0	0	0.2066
	cKO	4.86892	4.57078	0.382435	3.85748	2.15074	0.98872	1.30466	2.09971	2.01699	1.22246	0.535152	1.15524	0.858594	0.303884	0.241617	0.297865	1.74049
	P value	3.68783e-06	0.120747	6.43623e-05	0.00311364	9.16275e-05	1.25385e-05	0.000155992	0.0105731	0.00781114	0.00772814	9.22377e-05	0.0396863	0.0518727	0.00238762	8.07798e-05	0.13411	0.268802
	Significance	***	ns	***	**	***	***	***	*	**	**	***	*	ns	**	***	ns	ns

## Sheet: Fig2
	Lepr-Cre CXCL12 cKO BM (90-week-old)
		Fig2a	Fig2b	Fig2c		Fig2d
		CXCL12 expression (Gapdh = 1)	Cell number (femur + tibia x1)
		CAR cell	Total BM cells (x10^7)	HSC (x10^5)	LSK-SLAM (x10^5)	CLP (x10^4)	Pro-B (x10^5)	Pre-B (x10^6)	Mature B (x10^6)	pDC (x10^5)	NK (x10^5)	GMP (x10^5)	Granulocyte (x10^7)	MEP (x10^5)	Pro-E (x10^5)
	Control	12.8	4.26	0.545706	1.19706	2.093	1.977	1.869	3.608	2.103	4.177	3.314	0.601	3.589	3.51
		17.1	5.42	0.595658	1.25527	3.113	3.267	2.494	4.677	3.779	3.018	4.616	0.815	3.659	3.51
		4.7	4.24	0.27984	0.727584	2.726	3.633	2.985	1.888	1.374	2.73	3.9	0.627	4.156	3.26
		25.8	6.1	0.91195	2.03618	2.055	4.219	4.872	3.399	5.1	4.548	2.459	1.547	2.908	2.87
		35	4.6	0.85744	1.8906	1.17	2.05	1.757	3.22	4.278	6.15	1.277	1.144	2.289	2.243
		31.9	6.26	2.09522	4.52598	2.897	5.842	3.437	1.826	3.618	12.189	3.703	1.323	5.099	4.44
		32.7	7.78	1.49998	3.44965	2.089	2.963	1.573	0.349	4.382	9.028	5.016	3.176	5.849	5.959
		35.4	6.12	1.6606	3.77609	1.084	1.111	0.857	6.3	2.715	6.328	3.23	1.695	4.127	2.666
		34.9	6.62	2.19652	4.86305	1.986	3.575	2.864	1.649	2.815	6.101	3.025	1.886	4.81	3.278
	Lepr-Cre; CXCL12 cKO	0.071	0.928	0.153914	0.341149	0.093	0.104	0.045	0.046	0.078	0.412	0.353	0.14	0.628	0.728
		0.863	1.61	0.218477	0.461104	0.115	0.1	0.018	0.084	0.135	0.57	1.227	0.282	1.15	1.73
		0.06	1.98	0.0792	0.194436	0.17	0.056	0.009	0.007	0.034	1.786	1.688	0.246	3.046	3.261
		0.004	1.893	0.404238	0.888573	0.1	0.119	0.059	0.061	0.127	1.509	0.434	0.459	0.83	1.127
		0	1.145	0.21352	0.480119	0.059	0.033	0.009	0.027	0.116	1.809	0.184	0.185	0.459	0.796
		0.073	1.31	1.29834	2.7946	0.18	0.177	0.102	0.04	0.059	1.29	0.578	0.211	0.768	0.719
		0	1.56	1.0148	2.11718	0.428	0.082	0.032	0.022	0.159	1.8	0.215	0.119	1.213	0.879
		0.027	1.38	0.493268	1.03147	0.214	0.148	0.055	0.08	0.125	2.14	0.306	0.206	0.563	0.788
		0.161	1.3	0.0404627	0.0942055	0.131	0.017	0.006	0.003	0.027	1.155	0.9	0.324	0.361	0.588
		0.015	0.66	0.038273	0.0864969	0.126	0.073	0.009	0.001	0.046	0.94	0.119	0.074	0.156	0.322
	Average
	Control	25.5889	5.71111	1.18255	2.63572	2.13478	3.18189	2.52311	2.99067	3.35156	6.02989	3.39333	1.42378	4.054	3.52622
	cKO	0.1274	1.3766	0.39545	0.848933	0.1616	0.0909	0.0344	0.0371	0.0906	1.3411	0.6004	0.2246	0.9174	1.0938
	S.E.M
	Control	11.3684	1.18929	0.701268	1.54224	0.703093	1.39582	1.19249	1.79397	1.1934	3.01292	1.11809	0.801837	1.10126	1.10134
	cKO	0.263169	0.407919	0.432668	0.916062	0.104097	0.0496084	0.031142	0.0305521	0.0473737	0.572503	0.515859	0.111387	0.817256	0.847004
	P value	1.76949e-06	4.51991e-09	0.00841149	0.00636672	9.8011e-08	2.05845e-06	4.347e-06	6.89677e-05	1.21705e-07	0.000153332	1.72209e-06	0.000208778	1.77911e-06	4.50475e-05
	Significance	***	***	**	**	***	***	***	***	***	***	***	***	***	***
		Fig2e
		BM reconstitution ability
		RUs (x10^3)
	Control	1.67333
		3.02249
		3.84235
		1.8099
		1.82727
		3.53738
		1.30067
	Lepr-Cre; CXCL12 cKO	0.146803
		0.247906
		2.1587
		0.155022
		0.234417
		0.168606
		0.0763234
	Average
	Control	2.43048
	cKO	0.455397
	S.E.M
	Control	1.01389
	cKO	0.753275
	P value	0.0013778
	Significance	**

## Sheet: Fig3
	Ebf3-CreERT2 CXCL12 cKO BM (21- to 25-week-old) (tamoxifen x8)
		Fig3a	Fig3b	Fig3c			Fig3d				Fig3e
		CXCL12 expression (Gapdh = 1)	Cell number (femur + tibia x1)
		CAR cell	Total BM cells (x10^7)	HSC (x10^3)	LSK-ESLAM (x10^3)	LSK-SLAM (x10^3)	MPP (x10^4)	MPP2 (x10^3)	MPP3 (x10^4)	MPP4 (x10^4)	CLP (x10^3)	Pro-B (x10^6)	Pre-B (x10^6)	Mature B (x10^6)	pDC (x10^5)	NK (x10^5)	GMP (x10^5)	Granulocyte (x10^6)	MEP (x10^5)	Pro-E (x10^5)
	Control	53.1999	2.95	3.7507		5.3522	1.3865	1.77	3.9446	0.617	19.0075	0.125949	1.40892	1.2034	3.10812	1.13044	1.91219	8.29257	2.87794	2.25144
		65.768	2.31	2.5576		3.8201	0.890287	3.0432	2.7162	0.427	18.3541	0.0966504	1.25415	1.18152	3.00392	0.602448	1.6616	4.88537	2.32731	1.7824
		24.5405	3.04	6.4028		8.097	1.79322	2.4643	5.1222	2.03	17.8144	0.192006	1.13672	1.14109	1.80333	2.14989	1.52882	7.69047	1.70483	3.23942
		30.3119	2.79	5.4405		6.3054	1.02114	2.0367	1.3532	1.11	33.48	0.0925164	1.45314	1.48551	2.25544	2.53444	1.19475	7.00346	1.75622	2.51881
		44.6236	1.82	2.4024		3.64	0.38402	2.0384	1.2394	0.329	22.1573	0.0854672	0.765492	0.90505	0.642824	2.16871	0.811076	4.80524	1.12866	2.11702
		46.7923	4.98	6.8226		10.209	1.90734	4.8804	7.1911	1.17	15.6514	0.256769	3.20393	2.19618	4.28479	1.06572	3.40704	13.3434	4.02925	2.99796
		53.6411	4.14	5.2164		8.7354	2.10726	1.5318	3.7384	0.629	17.3315	0.256514	3.21844	1.28522	4.15656	1.43575	2.9957	11.9288	2.50594	1.8779
		75.068	1.8	3.0018		4.0129	0.859454	2.3382	2.4994	0.658	15.2209	0.121536	1.0391	0.655776	0.62496	0.68184	0.98307	4.41641	1.7005	1.18944
		51.3581	2.54	4.376		5.8217	1.05884	2.5787	3.0984	0.717	16.9678	0.130836	1.99097	1.00364	2.8591	0.897635	1.27201	5.78896	2.11684	1.7841
		43.0987	2.52	8.5428		11.214	2.31084	4.1076	3.5633	1.84	17.856	0.131342	1.36725	0.430517	3.47659	0.989856	1.35778	4.02091	3.29998	1.77408
		37.9385	1.91	5.1952		7.2962	1.70181	2.5212	2.0838	1.16	15.9349	0.072726	0.743133	0.400794	2.34242	0.742608	1.01287	3.3454	2.30289	1.07724
		37.9819	2.77	2.1329		2.8254	1.01105	1.1357	2.3517	0.867	15.4329	0.141525	0.961022	0.256494	2.2847	0.863132	1.62793	6.51958	3.11043	1.4681
		52.5138	2.68	2.3584		2.8944	1.08004	1.2596	1.013	1.25	18.0709	0.132285	1.21876	0.253528	2.83437	0.730032	1.55788	6.298	3.15195	1.36573
		29.4361	3.01	4.5923		5.6207	2.19328	4.1617	7.0415	2.03	10.3544	0.0747684	0.271382	0.761891	0.813904	3.50123	1.16186	7.27252	1.61968	2.26954
		50.4004	2.7	6.588		9.153	1.5228	1.242	1.6821	0.779	6.55714	0.184977	1.26912	1.8251	1.57032	1.566	2.03906	6.04028	1.8604	1.23668
		39.3513	2.9	2.8861		5.0206	1.1334	2.9462	4.4735	0.537	6.21429	0.0856443	1.14877	1.10067	2.30492	0.92568	1.47091	8.50779	1.55982	1.01848
		38.8864	3.2	3.872		5.248	1.104	2.56	3.3408	0.717	12.8914	0.125184	1.08544	1.49286	2.14656	1.25952	2.13544	7.6137	3.40438	2.44608
		53.654	3.08	1.078	2.0328	2.8336	0.44352	2.618	2.6026	0.265	14.696	0.159174	1.33512	0.650619	1.82459	0.590128	1.23292	4.95621	1.92346	1.91083
		46.124	2.6	0.5245	1.73917	2.4569	0.830938	1.2423	1.7806	0.257	11.0686	0.127608	1.15554	0.516256	1.57768	0.56992	1.08576	4.06838	1.83248	1.73368
		44.7952	2.76	1.1316	1.518	2.1804	0.43056	1.6836	2.4205	0.392	8.59543	0.150586	1.24862	0.761208	1.74322	0.699936	1.03886	4.45828	1.47191	1.4617
		37.9819	3.02	1.7516	1.5402	2.2952	1.19592	1.4496	2.5338	0.293	10.268	0.138074	1.66462	0.635408	1.90139	0.764664	1.49611	5.24598	1.6	1.40128
		57.8438	2.75	1.925	1.8425	2.6675	1.24025	2.3375	3.586	0.426	11.6443	0.19085	1.13641	0.45881	1.65	0.6963	1.9481	6.20477	1.52295	1.4432
		57.8242	3.49	2.0242	2.5826	2.9316	1.30875	1.6054	2.9002	0.896	11.7663	0.20591	1.79567	0.724105	2.13448	1.02327	1.68774	4.97167	3.26998	1.59583
		41.5018	2.77	1.385	2.2714	1.8559	0.93072	1.385	2.8448	0.579	9.33886	0.119221	1.49159	0.924958	1.7595	0.96396	1.15121	3.18251	2.35727	1.47586
		35.7944	3.54	3.4338	2.5134	5.4162	1.62132	2.7966	2.4355	0.62	8.496	0.1416	1.61056	0.793951	2.04754	3.14352	0.819156	8.01923	1.36361	1.02377
		38.7955	3.38	2.9068	1.859	4.563	1.40608	3.2448	2.9372	0.598	9.9372	0.269724	1.51383	0.730621	1.94147	3.77343	1.1661	7.72249	1.27663	2.08343
		14.6048	3.4	1.53	1.7	2.618	1.0642	1.904	2.6758	0.503	11.084	0.17204	1.63921	0.620704	1.86456	2.8492	1.50518	6.15971	1.84824	2.40584
		34.0998	2.74	3.0962	2.8222	3.7812	0.94804	1.4796	1.2631	0.43	6.576	0.0892144	0.98103	0.993524	1.62208	2.3301	1.116	4.77681	1.38836	1.57495
		32.4153	2.06	1.9982	1.8952	2.7398	0.71276	2.0188	1.887	0.319	4.4084	0.119398	0.542851	0.592126	0.59328	2.00397	0.943274	2.67124	1.13197	0.899808
		21.3259	2.97	6.8788		8.7465	2.35746	2.9611	5.2844	1.76	15.741	0.222394	1.64906	1.20356	1.39471	2.27502	1.48262	6.47282	1.69052	3.20998
		38.7758	1.27	1.0994		1.6015	0.31488	0.5972	0.5361	0.183	15.2123	0.0323537	0.774836	0.480145	1.07798	1.39598	0.513461	3.8608	0.643348	1.21209
	Ebf3-CreERT2; CXCL12 cKO	0.2287	2.02	1.1918		1.7119	0.164686	6.3274	3.8311	0.407	1.90457	0.0256136	0.211292	0.0579336	0.163216	0.601152	1.22949	2.35152	1.57997	0.909
		0.0974	2.1	1.31225		1.926	0.148158	6.0956	4.2796	0.423	1.96109	0.050568	0.403284	0.065436	0.09324	0.63756	1.27818	2.24398	1.64255	1.47168
		0.1994	2.1	1.47741		2.2054	0.325458	7.28	4.1496	0.495	4.2	0.078288	0.669228	0.063588	0.3276	0.7224	1.03607	3.38344	1.67306	1.34988
		0.4106	2.09	1.77084		7.7554	1.17092	7.7934	4.5582	0.639	2.39324	0.0644475	0.632739	0.134358	0.462488	0.794901	1.38573	3.60749	1.15606	0.761426
		0.0114	1.79	3.61811		2.4121	0.564114	7.6642	4.0266	0.767	3.77141	0.0568997	0.367835	0.0984592	0.104465	0.5173	1.17419	2.79908	1.82712	1.51661
		0.0429	1.71	2.98902		2.3687	0.563966	3.6094	3.6883	0.42	2.86114	0.0283556	0.16089	0.0334451	0.018185	0.509181	0.841118	2.36438	2.10988	1.5197
		0.1494	1.14	1.97012		2.7041	0.191218	6.5284	1.974	0.728	1.79097	0.0183915	0.12574	0.0161652	0.110731	0.388437	0.347508	1.3054	1.63403	0.903268
		0.2323	1.13	1.3335		1.9601	0.154236	4.3379	1.1889	0.565	2.22678	0.0265584	0.168957	0.0276372	0.133065	0.508603	0.415746	1.03665	1.73757	1.01806
		0.2887	1.93	1.8528		2.6634	0.3088	11.7344	7.0561	2.16	6.68968	0.0225912	0.131368	0.0371625	0.381589	0.68708	0.652276	3.06915	2.17456	1.10789
		0.2474	1.35	0.0405	0.6615	0.675	0.1296	2.565	1.4499	0.171	1.15714	0.010422	0.091422	0.056862	0.0567	0.1512	0.236925	0.609012	0.223965	0.4671
		0.1328	1.28	0.576	0.6912	0.96	0.12672	3.648	2.1606	0.159	1.024	0.0073728	0.0663552	0.0327168	0.070656	0.131584	0.744832	0.875213	0.395648	0.4992
		0.1715	1.48	1.036	0.8732	1.6576	0.2516	8.6284	3.6822	0.536	1.43771	0.0088208	0.079032	0.0285344	0.068672	0.240352	0.430976	1.41074	0.458208	0.647056
		0.0322	1.16	0.9396	0.6728	1.1716	0.09976	2.4592	1.0359	0.0789	0.894857	0.0039904	0.032016	0.0188848	0.052432	0.135952	0.185716	0.488638	0.376768	0.51504
		0.094	1.85	0.74	0.4995	0.925	0.0925	2.479	1.1174	0.161	0.792857	0.008436	0.089466	0.020128	0.07104	0.22496	0.338735	0.814888	0.898915	0.97236
		0.025945	1.4	0.546	0.546	0.742	0.1806	2.87	1.3762	0.136	0.476	0.007784	0.079968	0.030352	0.06888	0.81256	0.12866	0.531384	0.21308	0.2576
		0.097854	1.64	0.5576	0.8692	1.0332	0.17712	2.0828	0.9742	0.12	1.0496	0.0113488	0.129429	0.0415904	0.045264	0.728816	0.137268	0.687226	0.384416	0.325376
		0.133771	1.34	0.4556	0.4824	0.7906	0.07102	2.1038	0.8335	0.0858	0.8844	0.0071824	0.058692	0.021976	0.047168	0.888688	0.205824	0.276522	0.228738	0.262104
		0.14407	1.35	0.5535	0.4995	0.8505	0.06075	2.2545	0.7439	0.0662	0.486	0.00675	0.066636	0.019494	0.03348	1.04544	0.222885	0.560898	0.30753	0.4806
		0.0417	1.48	0.63736		1.2146	0.227285	6.4818	3.0461	0.484	0.5624	0.0107152	0.0829392	0.0445184	0.099456	1.38114	0.370888	1.30145	0.334332	0.7548
		0.1385	1.55	1.0642		2.0072	0.385269	12.4067	4.7728	0.583	0.217	0.005146	0.031806	0.054312	0.04712	1.32742	0.22568	0.773388	0.3999	0.61194
		0.0775	0.7	0.147		0.21	0.0091	2.702	0.4053	0.145	0.952	0.005208	0.07532	0.04018	0.07028	0.57064	0.201901	0.497784	0.351634	0.80304
	Average
	Control	42.9176	2.83516	3.44844	2.02637	4.90172	1.23454	2.2561	2.97226	0.78671	13.8106	0.143382	1.35725	0.892427	2.05307	1.49433	1.46182	6.14657	2.05735	1.80151
	cKO	0.142764	1.5519	1.18139	0.643922	1.80688	0.25728	5.3358	2.68335	0.444281	1.7968	0.0221376	0.178782	0.0449397	0.120273	0.619303	0.561457	1.47563	0.95752	0.816844
	S.E.M
	Control	12.7951	0.701921	2.06832	0.426704	2.65889	0.556539	0.968155	1.57127	0.523872	5.7352	0.0573415	0.618057	0.449165	0.916883	0.92401	0.600518	2.35117	0.801808	0.629919
	cKO	0.0994203	0.380232	0.888525	0.151695	1.54327	0.256471	3.12887	1.78411	0.455308	1.5471	0.0218889	0.184353	0.0287066	0.119897	0.354417	0.425853	1.06392	0.720626	0.401826
	P value	1.83352e-20	6.0742e-10	1.91015e-05	1.84827e-08	1.45433e-05	9.68607e-10	4.43127e-06	0.540736	0.018503	1.49548e-12	2.28991e-12	3.2326e-11	1.94329e-11	6.79664e-13	0.000138572	2.84323e-07	2.71064e-11	6.22111e-06	6.63459e-08
	Significance	***	***	***	***	***	***	***	ns	*	***	***	***	***	***	***	***	***	***	***
		Fig3f
		BM reconstitution ability
		RUs (x10^3)
	Control	0.756043
		1.42802
		2.31108
		0.59227
		1.60048
		1.86872
		1.55635
	Ebf3-CreERT2; CXCL12 cKO	0.131249
		0.101386
		0.273854
		0.010874
		0.288514
		0.164928
	Average
	Control	1.44471
	cKO	0.161801
	S.E.M
	Control	0.601153
	cKO	0.105815
	P value	0.00032933
	Significance	***
		Fig3f
		Functional HSC number
		CRUs (x10^3)
	Control	5.74
		5.66
		3.13
	Ebf3-CreERT2; CXCL12 cKO	2.43
		1.39
		1.22
	Average
	Control	4.84333
	cKO	1.68
	S.E.M
	Control	1.48433
	cKO	0.655057
	P value	0.0278618
	Significance	*
		Fig3g
		Gene expression in HSCs (Gapdh = 1)
		p57	Evi1
	Control	0.03757	0.0594621
		0.06328	0.038297
		0.02071	0.0314924
		0.05545	0.0437459
		0.01278	0.0240116
		0.02034	0.0404504
		0.02636	0.0486342
		0.01978	0.041296
	Ebf3-CreERT2; CXCL12 cKO	0.0158376	0.0602118
		0.0110082	0.0306321
		0.0073386	0.0191111
		0.0129667	0.0393666
		0.0064754	0.0149403
	Average
	Control	0.0320337	0.0409237
	cKO	0.0107253	0.0328524
	S.E.M
	Control	0.0184132	0.0106457
	cKO	0.00389778	0.0180663
	P value	0.0288484	0.327397
	Significance	*	ns

## Sheet: Fig4
	Ebf3-CreERT2 CXCL12 cKO BM (21- to 25-week-old) (tamoxifen x8) competitive reconstitution
		Fig4a						Fig4c		Fig4d		Fig4e
		BM chimerism (%)						BM chimerism ratio
		HSC	LSK-SLAM	Pro-B	Pre-B	GMP	MEP	Pro-B / GMP	Pre-B / GMP	Pro-B / MEP	Pre-B / MEP	Pro-B / LSK-SLAM	Pre-B / LSK-SLAM
	Control	60.9	68.68	52.78	29.23	68.7	56.29	0.768662	0.425	0.937006	0.522	0.768	0.43
		46.49	11.78	47.98	44.27	63.54	69.92	0.78497	0.717	0.673959	0.62	6.42	5.79
		77.27	20.23	84.48	88.48	79.14	71	1.11633	1.164	1.22641	1.28	7.4	7.9
		48.22	61.35	36.79	35.95	49.46	48.1	0.743353	0.673	0.734604	0.704	0.79	0.8
		56.51	28.93	35.85	42.15	76.79	67.71	0.511758	0.596	0.596829	0.693	6.86	7.62
		74.08	62.8	41.42	37.23	80.82	72.88	0.52823	0.505	0.587954	0.562	0.855	0.687
	Ebf3-CreERT2; CXCL12 cKO	5.17	49.41	0.27	1.07	1.53	18.53	0.158487	0.522	0.012806	0.047	0.011	0.042
		43.12	35.89	1.83	1.64	19.41	55.75	0.097694	0.259	0.039452	0.029	0.064	0.07
		21.71	54.89	1.07	2.78	6.98	17.06	0.095968	0.533	0.049846	0.164	0.012	0.077
		30.31	95.25	3.32	2.41	11.3	24.65	0.155149	0.162	0.103607	0.077	0.0352	0.0255
		42.74	27.29	0.96	1.95	44.18	34.81	0.03691	0.057	0.037002	0.06	0.048	0.104
	Average
	Control	60.5783	42.295	49.8833	46.2183	69.7417	64.3167	0.742217	0.68	0.792793	0.730167	3.84883	3.87117
	cKO	28.61	52.546	1.49	1.97	16.68	30.16	0.108842	0.3066	0.0485426	0.0754	0.03404	0.0637
	S.E.M
	Control	12.8746	24.8047	18.1601	21.3599	11.93	9.88248	0.219722	0.260146	0.247664	0.278615	3.34962	3.61607
	cKO	15.8913	26.2405	1.16299	0.665019	16.7052	15.9193	0.0501827	0.213968	0.0336404	0.0525576	0.0229697	0.0307034
	P value	0.00497113	0.522656	0.000230599	0.00131264	0.000168962	0.00180653	0.000148277	0.0306015	9.81857e-05	0.000615949	0.0325921	0.0445385
	Significance	**	ns	***	**	***	**	***	*	***	***	*	*
	Ebf3-CreERT2 CXCL12 cKO PB (21- to 25-week-old) (tamoxifen x8) competitive reconstitution
		Fig4b			Fig4f
		PB chimerism (%)			PB chimerism ratio
		CD45+	Granulocyte	B cell	B cell / Granulocyte
	Control	56.75	64.67	33.8	0.52191
		51.92	59.11	31.6	0.55802
		62.05	75.97	39.15	0.57585
		35.07	46.04	31.4	0.62374
		48.99	59.76	38.38	0.81044
		62.53	76.68	35.17	0.52788
	Ebf3-CreERT2; CXCL12 cKO	18.39	26.45	2.33	0.1112
		15.85	19.59	10.78	0.48751
		6.25	11.21	1.32	0.2924
	Average
	Control	52.885	63.705	34.9167	0.602973
	cKO	13.4967	19.0833	4.81	0.297037
	S.E.M
	Control	10.2512	11.5624	3.30436	0.108111
	cKO	6.40301	7.63262	5.19478	0.188198
	P value	0.000553343	0.000564837	1.27637e-05	0.0154107
	Significance	***	***	***	*
	Ebf3-CreERT2 CXCL12 cKO BM (21- to 25-week-old) (tamoxifen x8)
		Fig4g
		Frequency within HSCs
		CD150lo HSC
	Control	73.636
		72.619
		71.579
		75.904
		75
		74.737
		72.603
		65.517
		60.714
		55.696
		65.873
		78.358
		73.333
		80.822
		79.31
		75.281
		68.504
		77.895
		72.807
		85
		58.163
		75
		81.818
		71.429
		73.438
		67.647
		71.875
		76.623
		71.014
		74
		70.909
		56.25
		70.833
		54.128
		57.303
		71.698
		52.326
	Ebf3-CreERT2; CXCL12 cKO	78.182
		68.421
		83.721
		63.333
		49.153
		88.095
		70.968
		46.875
		56.41
		77.477
		72
		70.423
		78.049
		77.778
		64.286
		50.588
		48.837
		67.308
		75.61
		50
		53.333
		47.059
		47.619
		56.522
		82.353
		68.182
		64
		66.667
		70
		60.526
	Average
	Control	70.5309
	cKO	65.1258
	S.E.M
	Control	8.07402
	cKO	12.2231
	P value	0.033649
	Significance	*
		Fig4g
		Frequency within HSCs
		CD229hi HSC
	Control	80.66
		78.41
		85.33
		80.35
		75.79
		74.5
	Ebf3-CreERT2; CXCL12 cKO	67.93
		64.86
		71.7
		65.43
		62.96
		67.07
	Average
	Control	79.1733
	cKO	66.6583
	S.E.M
	Control	3.8825
	cKO	3.02078
	P value	9.73392e-05
	Significance	***
		Fig4h
		Cellularity ratio
		Pro-B / GMP	Pre-B / GMP	Pro-B / MEP	Pre-B / MEP	GMP / MEP
	Control	0.659	7.37	0.438	4.9	0.664
		0.582	7.55	0.415	5.39	0.714
		1.256	7.44	1.126	6.67	0.897
		0.774	12.16	0.527	8.27	0.68
		1.054	9.44	0.757	6.78	0.719
		0.754	9.4	0.637	7.95	0.846
		0.856	10.74	1.024	12.84	1.195
		1.236	10.57	0.715	6.11	0.578
		1.029	15.65	0.618	9.41	0.601
		0.967	10.07	0.398	4.14	0.411
		0.718	7.34	0.316	3.23	0.44
		0.869	5.9	0.455	3.09	0.523
		0.849	7.82	0.42	3.87	0.494
		0.644	2.34	0.462	1.68	0.717
		0.907	6.22	0.994	6.82	1.096
		0.582	7.81	0.549	7.36	0.943
		0.586	5.08	0.368	3.19	0.627
		1.291	10.83	0.828	6.94	0.641
		1.175	10.64	0.696	6.31	0.593
		1.45	12.02	1.023	8.48	0.706
		0.923	11.13	0.863	10.4	0.935
		0.98	5.83	1.253	7.46	1.279
		1.22	10.64	0.63	5.49	0.516
		1.036	12.96	0.506	6.33	0.488
		1.729	19.66	1.038	11.81	0.601
		2.313	12.98	2.113	11.86	0.913
		1.143	10.89	0.931	8.87	0.814
		0.799	8.79	0.643	7.07	0.804
		1.266	5.75	1.055	4.8	0.833
		1.5	11.12	1.316	9.75	0.877
		0.63	15.09	0.503	12.04	0.798
	Ebf3-CreERT2; CXCL12 cKO	0.208	1.72	0.162	1.34	0.778
		0.396	3.16	0.308	2.46	0.778
		0.756	6.46	0.468	4	0.619
		0.465	4.57	0.557	5.47	1.199
		0.485	3.13	0.311	2.01	0.643
		0.337	1.91	0.134	0.76	0.399
		0.529	3.62	0.113	0.77	0.213
		0.639	4.06	0.153	0.97	0.239
		0.346	2.01	0.104	0.6	0.3
		0.44	3.86	0.465	4.08	1.058
		0.099	0.89	0.186	1.68	1.883
		0.205	1.83	0.193	1.72	0.941
		0.215	1.72	0.106	0.85	0.493
		0.249	2.64	0.094	1	0.377
		0.605	6.22	0.365	3.75	0.604
		0.827	9.43	0.295	3.37	0.357
		0.349	2.85	0.314	2.57	0.9
		0.303	2.99	0.219	2.17	0.725
		0.289	2.24	0.32	2.48	1.109
		0.228	1.41	0.129	0.8	0.564
		0.258	3.73	0.148	2.14	0.574
	Average
	Control	1.02506	9.7171	0.761839	7.07452	0.740097
	cKO	0.39181	3.35476	0.244952	2.14238	0.702524
	S.E.M
	Control	0.377654	3.50442	0.375163	2.86297	0.212168
	cKO	0.192352	2.01064	0.13563	1.34437	0.391994
	P value	4.62574e-09	9.59269e-10	1.92457e-07	1.71732e-09	0.656841
	Significance	***	***	***	***	ns

## Sheet: Fig5
	HSC culture reconstitution
		Fig5b
		BM chimerism (%)
		LSK-SLAM	GMP	Pro-B	Pre-B
	CXCL12 (-)	1.48	1.67	0.257	0.59
		46.4	53.7	15.6	21.67
		28	64.2	23.1	29.48
		14.85	11.2	1.14	0.98
		14	1.18	0.14	0.21
	CXCL12 (+)	42	10.5	3.09	3.7
		72	98.4	90.2	91.9
		0.102	0.683	0.311	0.384
		0.784	0.173	0.112	0.294
		3.41	0.271	0.309	0.317
	Average
	Control	20.946	26.39	8.0474	10.586
	cKO	23.6592	22.0054	18.8044	19.319
	S.E.M
	Control	17.044	30.2192	10.6601	13.9615
	cKO	32.2547	42.9307	39.9305	40.6002
	P value	0.872045	0.856507	0.576596	0.661319
	Significance	ns	ns	ns	ns
		Fig5d
		BM chimerism ratio
		Pro-B / GMP	Pre-B / GMP
	CXCL12 (-)	0.153877	0.403
		0.290842	0.459
		0.360069	0.0878
		0.102012	0.177
		0.118597	0.352
	CXCL12 (+)	0.29448	0.354
		0.917019	0.934
		0.455052	0.563
		0.649623	1.7
		1.1389	1.17
	Average
	Control	0.205079	0.29576
	cKO	0.691015	0.9442
	S.E.M
	Control	0.114128	0.157053
	cKO	0.341435	0.528198
	P value	0.0166035	0.0301197
	Significance	*	*

## Sheet: FigS2
	Evi1-GFP+HSC PB chimerism
		FigS2c
		CD45+ chimerism (%)				Granulocyte chimerism (%)
		4w	8w	12w	16w	4w	8w	12w	16w
	Evi1- HSC	12.3237	13.759	19.3284	20.8745	29.1707	34.2302	42.6423	48.4146
		19.7855	20.505	19.4798	14.5194	29.5791	45.3863	42.6587	22.4932
		16.6625	4.30047	4.71851	2.81237	36.0537	18.663	26.6721	18.2208
		14.0054	19.2465	15.802	14.7909	31.8668	48.4983	51.3235	53.0024
		15.2955	25.545	29.0564	23.0414	42.3208	55.6391	51.9507	37.5449
		8.51689	6.20646	5.20626	5.60193	24.183	16.0667	17.1642	19.282
		11.2187	10.2221	10.3835	7.57278	31.465	32.3077	21.9626	18.7108
	Evi1+ HSC	0	0.00772499	0.0120868	0.0212224	0	0	0	0
		0.0424809	0	0.0460617	0.0123403	0	0	0	0
		0.0198649	0.0331895	0.00692377	0	0	0	0	0
		0.0610501	0.079968	0.0333028	0.0225649	0	0	0	0
		0.0431034	0.0363901	0	0.0145359	0	0	0	0
		0.0601564	0.0247433	0.033415	0.0262519	0	0	0	0
		0.0215355	0.0151607	0	0	0	0	0	0
	Average
	Control	13.9726	14.2549	14.8536	12.7447	32.0913	35.8273	36.3392	31.0955
	cKO	0.0354559	0.0281681	0.0188272	0.0138451	0	0	0	0
	S.D.
	Control	3.44018	7.28819	8.10483	7.13011	5.3207	13.8588	13.1786	13.9087
	cKO	0.0209318	0.0244024	0.0171553	0.00978704	0	0	0	0
	P value	3.89149e-07	0.00044745	0.000747934	0.000906457	4.6231e-09	3.76197e-05	2.03138e-05	0.00014154
	Significance	***	***	***	***	***	***	***	***

## Sheet: FigS4
	Evi1-GFP BM
		FigS4
		HSC		LSK-SLAM
		Frequency (%)	Cell number (x10^3) (femur + tibia x1)	Frequency (%)	Cell number (x10^3) (femur + tibia x1)
	Evi1-GFP- HSC			0.0263	11.9928
		0.0202	9.2112	0.0206	10.712
		0.0154	8.008	0.0255	10.404
		0.0202	8.2416	0.0207	9.729
		0.0184	8.648	0.0087	2.3664
		0.0173	5.09929	0.0271	8.00715
		0.0153	3.52877	0.0284	6.57194
	Evi1-GFP+ HSC			0.0296	9.5016
		0.02	6.32983	0.0286	10.4893
		0.02	6.00321	0.0295	9.92768
		0.0391	8.40266	0.0553	11.8994
		0.0118	2.5016	0.018	3.816
		0.0199	6.86708	0.0242	8.35275
	Average
	Control	0.0178	7.12281	0.0224714	8.54047
	cKO	0.02216	6.02088	0.0308667	8.9978
	S.E.M
	Control	0.00219727	2.26868	0.00679086	3.26083
	cKO	0.0101086	2.17198	0.0127718	2.79391
	P value	0.326252	0.434787	0.15814	0.793015
	Significance	ns	ns	ns	ns

## Sheet: FigS5
	Ebf3-CreERT2; CXCL12 tdTomato flox or CXCL12 tdTomato flox BM
		FigS5
		HSC	LSK-SLAM
		Frequency (%)	Frequency (%)	Cell number (x10^3) (femur x1)
	CXCL12 tdTomato flox	0.0095	0.0194	2.28
		0.0098	0.0195	1.79
		0.0121	0.0182	1.62
		0.0103	0.01848	2.2
		0.0175	0.02478	2.25
		0.0181	0.02491	1.94
	Ebf3-CreERT2; CXCL12 tdTomato flox	0.0145	0.02	1.99
		0.004	0.0106	1.26
		0.0125	0.0216	2.13
		0.0106	0.01672	1.65
		0.0091	0.01408	1.66
		0.029	0.03483	3.25
	Average
	Control	0.0128833	0.0208783	2.01333
	cKO	0.0132833	0.0196383	1.99
	S.E.M
	Control	0.00391838	0.0031141	0.272739
	cKO	0.00848514	0.00843646	0.687692
	P value	0.918581	0.742532	0.939943
	Significance	ns	ns	ns

## Sheet: FigS7
	Lepr-Cre CXCL12 cKO BM (90-week-old)
		FigS7a		FigS7b
		Frequency (%)
		HSC	LSK-SLAM	CLP	Pro-B	Pre-B	Mature B	pDC	NK	GMP	Granulocyte	MEP	Pro-E
	Control	0.128	0.1405	0.0491	0.46	4.39	8.47	0.4936	0.98	0.778	14.12	0.843	0.82
		0.11	0.1158	0.0574	0.6	4.6	8.63	0.6972	0.56	0.852	15.03	0.675	0.65
		0.066	0.0858	0.0643	0.86	7.04	4.45	0.3241	0.64	0.92	14.8	0.98	0.77
		0.1495	0.1669	0.0337	0.69	7.99	5.57	0.836	0.75	0.403	25.37	0.477	0.47
		0.1864	0.2055	0.0254	0.45	3.82	7	0.93	1.34	0.278	24.86	0.498	0.49
		0.3347	0.3615	0.0463	0.93	5.49	2.92	0.578	1.95	0.592	21.14	0.815	0.71
		0.1928	0.2217	0.0269	0.38	2.02	0.45	0.5632	1.16	0.645	40.83	0.752	0.77
		0.2713	0.308504	0.0177	0.18	1.4	10.29	0.4436	1.03	0.528	27.7	0.674	0.44
		0.3318	0.3673	0.03	0.54	4.33	2.49	0.4252	0.92	0.457	28.48	0.727	0.5
	Lepr-Cre; CXCL12 cKO	0.166	0.183809	0.01	0.11	0.49	0.5	0.0844	0.44	0.381	15.06	0.677	0.78
		0.136	0.1432	0.0071	0.06	0.11	0.52	0.0838	0.35	0.762	17.51	0.714	1.07
		0.04	0.0491	0.0086	0.03	0.05	0.04	0.0173	0.9	0.852	12.41	1.539	1.65
		0.2135	0.234658	0.0053	0.06	0.31	0.32	0.0672	0.8	0.229	24.25	0.438	0.6
		0.1865	0.209659	0.0051	0.03	0.08	0.24	0.1016	1.58	0.161	16.18	0.401	0.69
		0.9911	1.06664	0.0137	0.13	0.78	0.31	0.0448	0.98	0.442	16.13	0.586	0.55
		0.6505	0.678584	0.0274	0.05	0.21	0.14	0.102	1.15	0.138	7.61	0.777	0.56
		0.3574	0.37372	0.0155	0.11	0.4	0.58	0.0908	1.55	0.222	14.91	0.408	0.57
		0.0311	0.036233	0.0101	0.01	0.05	0.02	0.0205	0.89	0.692	24.94	0.278	0.45
		0.058	0.065528	0.019	0.11	0.13	0.01	0.0696	1.42	0.18	11.24	0.237	0.49
	Average
	Control	0.196722	0.219278	0.0389778	0.565556	4.56444	5.58556	0.587878	1.03667	0.605889	23.5922	0.715667	0.624444
	cKO	0.28301	0.304113	0.01218	0.07	0.261	0.268	0.0682	1.006	0.4059	16.024	0.6055	0.741
	S.E.M
	Control	0.0965203	0.104743	0.0159221	0.235696	2.11684	3.2801	0.199066	0.422049	0.214328	8.58068	0.16013	0.150009
	cKO	0.30994	0.32903	0.00696544	0.0418994	0.237555	0.215087	0.0310755	0.426359	0.270284	5.35744	0.375652	0.365861
	P value	0.435295	0.470176	0.000152146	4.90344e-06	6.53123e-06	8.33869e-05	2.73227e-07	0.876869	0.0942074	0.0321836	0.426927	0.386495
	Significance	ns	ns	***	***	***	***	***	ns	ns	*	ns	ns
	Lepr-Cre CXCL12 cKO PB (90-week-old)
		FigS7c
		Frequency (%)
		CD45+	Granulocyte	B cell
	Control	88.8	11.7	59.1
		88.5	11.6	55.5
		55.7	13.5	50
		90.5	15.5	55.3
		89.2	14.4	63.1
		81.8	25.3	46.7
		93.8	61.6	2.9
		91.1	32.9	23.2
		73.1	27.4	14.1
		45.9	11.3	69
		71.5	36.7	26.7
	Lepr-Cre; CXCL12 cKO	86.9	12.1	53.8
		67.7	22.3	41.2
		33.6	19.6	9.8
		37.3	33.8	2
		85.4	34.3	23.3
		80.9	36.4	21.2
		86	36	17
		86	39.2	13.1
		75.6	17.1	12.1
		84.3	29.2	2.8
	Average
	Control	79.0818	23.8091	42.3273
	cKO	72.37	28	19.63
	S.E.M
	Control	15.8914	15.5181	21.9213
	cKO	20.3656	9.48355	16.4848
	P value	0.407859	0.470084	0.0154955
	Significance	ns	ns	*

## Sheet: FigS8
	Ebf3-CreERT2 CXCL12 cKO BM (21- to 25-week-old) (tamoxifen x8)
		FigS8a			FigS8b				FigS8c
		Frequency (%)
		HSC	LSK-ESLAM	LSK-SLAM	MPP	MPP2	MPP3	MPP4	CLP	Pro-B	Pre-B	Mature B	pDC	NK	GMP	Granulocyte	MEP	Pro-E
	Control	0.0127143		0.0181429	0.047	0.00600001	0.133714	0.0209	0.06443	0.42695	4.77599	4.07932	1.0536	0.3832	0.6482	28.1104	0.97557	0.7632
		0.0110717		0.0165374	0.0385	0.0131739	0.117584	0.0185	0.07946	0.4184	5.4292	5.1148	1.3004	0.2608	0.71931	21.1488	1.00749	0.7716
		0.0210618		0.0266348	0.059	0.00810625	0.168494	0.0667	0.0586	0.6316	3.7392	3.7536	0.5932	0.7072	0.5029	25.2976	0.5608	1.0656
		0.0195		0.0226	0.0366	0.0073	0.0485	0.000399	0.12	0.3316	5.2084	5.3244	0.8084	0.9084	0.42823	25.102	0.62947	0.9028
		0.0132		0.02	0.0211	0.0112	0.0681	0.000181	0.12174	0.4696	4.206	4.9728	0.3532	1.1916	0.44565	26.4024	0.62014	1.1632
		0.0137		0.0205	0.0383	0.0098	0.1444	0.0234	0.03143	0.5156	6.4336	4.41	0.8604	0.214	0.68414	26.794	0.80909	0.602
		0.0126		0.0211	0.0509	0.0037	0.0903	0.0152	0.04186	0.6196	7.774	3.1044	1.004	0.3468	0.7236	28.8136	0.6053	0.4536
		0.0166765		0.0222938	0.0477	0.0129901	0.138854	0.0365	0.08456	0.6752	5.7728	3.6432	0.3472	0.3788	0.54615	24.5356	0.94472	0.6608
		0.0172284		0.02292	0.0417	0.0101525	0.121983	0.0282	0.0668	0.5151	7.83845	3.95134	1.12563	0.3534	0.50079	22.7912	0.8334	0.7024
		0.0339		0.0445	0.0917	0.0163	0.1414	0.073	0.07086	0.5212	5.4256	1.7084	1.3796	0.3928	0.5388	15.956	1.30952	0.704
		0.0272		0.0382	0.0891	0.0132	0.1091	0.0607	0.08343	0.38076	3.89075	2.0984	1.2264	0.3888	0.5303	17.5152	1.2057	0.564
		0.0077		0.0102	0.0365	0.0041	0.0849	0.0313	0.05571	0.51092	3.46939	0.92597	0.8248	0.3116	0.5877	23.5364	1.1229	0.53
		0.0088		0.0108	0.0403	0.0047	0.0378	0.0468	0.06743	0.4936	4.5476	0.946	1.0576	0.2724	0.5813	23.5	1.1761	0.5096
		0.0152567		0.0186735	0.0729	0.0138263	0.233935	0.0673	0.0344	0.2484	0.9016	2.5312	0.2704	1.1632	0.386	24.1612	0.5381	0.754
		0.0244		0.0339	0.0564	0.0046	0.0623	0.0288	0.02429	0.6851	4.70046	6.75963	0.5816	0.58	0.75521	22.3714	0.68904	0.45803
		0.00995211		0.0173125	0.0391	0.0101594	0.154258	0.0185	0.02143	0.29533	3.96129	3.79542	0.7948	0.3192	0.50721	29.3372	0.53787	0.3512
		0.0121		0.0164	0.0345	0.008	0.1044	0.0224	0.04029	0.3912	3.392	4.6652	0.6708	0.3936	0.66732	23.7928	1.06387	0.7644
		0.0035	0.0066	0.0092	0.0144	0.0085	0.0845	0.0086	0.04771	0.5168	4.3348	2.1124	0.5924	0.1916	0.4003	16.0916	0.6245	0.6204
		0.00201736	0.00669	0.00944972	0.032	0.00477795	0.0684839	0.0099	0.04257	0.4908	4.4444	1.9856	0.6068	0.2192	0.4176	15.6476	0.7048	0.6668
		0.0041	0.0055	0.0079	0.0156	0.0061	0.0877	0.0142	0.03114	0.5456	4.524	2.758	0.6316	0.2536	0.3764	16.1532	0.5333	0.5296
		0.0058	0.0051	0.0076	0.0396	0.0048	0.0839	0.0097	0.034	0.4572	5.512	2.104	0.6296	0.2532	0.4954	17.3708	0.5298	0.464
		0.007	0.0067	0.0097	0.0451	0.0085	0.1304	0.0155	0.04234	0.694	4.1324	1.6684	0.6	0.2532	0.7084	22.5628	0.5538	0.5248
		0.0058	0.0074	0.0084	0.0375	0.0046	0.0831	0.0257	0.03371	0.59	5.1452	2.0748	0.6116	0.2932	0.48359	14.2455	0.93696	0.45726
		0.005	0.0082	0.0067	0.0336	0.005	0.1027	0.0209	0.03371	0.4304	5.3848	3.3392	0.6352	0.348	0.4156	11.4892	0.851	0.5328
		0.0097	0.0071	0.0153	0.0458	0.0079	0.0688	0.0175	0.024	0.4	4.5496	2.2428	0.5784	0.888	0.2314	22.6532	0.3852	0.2892
		0.0086	0.0055	0.0135	0.0416	0.0096	0.0869	0.0177	0.0294	0.798	4.4788	2.1616	0.5744	1.1164	0.345	22.8476	0.3777	0.6164
		0.0045	0.005	0.0077	0.0313	0.0056	0.0787	0.0148	0.0326	0.506	4.8212	1.8256	0.5484	0.838	0.4427	18.1168	0.5436	0.7076
		0.0113	0.0103	0.0138	0.0346	0.0054	0.0461	0.0157	0.024	0.3256	3.5804	3.626	0.592	0.8504	0.4073	17.4336	0.5067	0.5748
		0.0097	0.0092	0.0133	0.0346	0.0098	0.0916	0.0155	0.0214	0.5796	2.6352	2.8744	0.288	0.9728	0.4579	12.9672	0.5495	0.4368
		0.0231608		0.0294496	0.0794	0.0099699	0.177924	0.0592	0.053	0.7488	5.5524	4.0524	0.4696	0.766	0.4992	21.794	0.5692	1.0808
		0.00865643		0.0126106	0.0248	0.00470226	0.0422134	0.000144	0.11978	0.25475	6.10107	3.78067	0.8488	1.0992	0.4043	30.4	0.50657	0.9544
	Ebf3-CreERT2; CXCL12 cKO	0.00590002		0.00847457	0.0082	0.0313237	0.189659	0.0201	0.00943	0.1268	1.046	0.2868	0.0808	0.2976	0.60866	11.6412	0.78217	0.45
		0.00624882		0.00917166	0.0071	0.0290268	0.203792	0.0201	0.00934	0.2408	1.9204	0.3116	0.0444	0.3036	0.60866	10.6856	0.78217	0.7008
		0.00703528		0.0105019	0.0155	0.0346666	0.1976	0.0236	0.02	0.3728	3.1868	0.3028	0.156	0.344	0.49337	16.1116	0.79669	0.6428
		0.0169166		0.0371073	0.056	0.0372892	0.218096	0.0306	0.01145	0.30836	3.02746	0.64286	0.22129	0.38034	0.66303	17.2607	0.55314	0.36432
		0.0095631		0.0134753	0.0315	0.0428166	0.22495	0.0428	0.02107	0.31788	2.05494	0.55005	0.05836	0.28899	0.65597	15.6373	1.02073	0.84727
		0.0115432		0.0138518	0.033	0.0211075	0.215692	0.0246	0.01673	0.16582	0.94087	0.19559	0.01063	0.29777	0.49188	13.8268	1.23385	0.88871
		0.0172818		0.0237201	0.0168	0.0572671	0.173157	0.0638	0.01571	0.16133	1.10298	0.1418	0.09713	0.34073	0.30483	11.4509	1.43336	0.79234
		0.0118009		0.0173459	0.0136	0.0383884	0.105213	0.05	0.01971	0.23503	1.49519	0.24458	0.11776	0.45009	0.36792	9.17391	1.53767	0.90094
		0.0096		0.0138	0.016	0.0608	0.3656	0.1119	0.03466	0.11705	0.68066	0.19255	0.19771	0.356	0.33797	15.9023	1.12671	0.57404
		0.0003	0.0049	0.005	0.0096	0.019	0.1074	0.0127	0.00857	0.0772	0.6772	0.4212	0.042	0.112	0.1755	4.5112	0.1659	0.346
		0.0045	0.0054	0.0075	0.0099	0.0285	0.1688	0.0124	0.008	0.0576	0.5184	0.2556	0.0552	0.1028	0.5819	6.8376	0.3091	0.39
		0.007	0.0059	0.0112	0.017	0.0583	0.2488	0.0362	0.00971	0.0596	0.534	0.1928	0.0464	0.1624	0.2912	9.532	0.3096	0.4372
		0.0081	0.0058	0.0101	0.0086	0.0212	0.0893	0.0068	0.00771	0.0344	0.276	0.1628	0.0452	0.1172	0.1601	4.2124	0.3248	0.444
		0.004	0.0027	0.005	0.005	0.0134	0.0604	0.0087	0.00429	0.0456	0.4836	0.1088	0.0384	0.1216	0.1831	4.4048	0.4859	0.5256
		0.0039	0.0039	0.0053	0.0129	0.0205	0.0983	0.0097	0.0034	0.0556	0.5712	0.2168	0.0492	0.5804	0.0919	3.7956	0.1522	0.184
		0.0034	0.0053	0.0063	0.0108	0.0127	0.0594	0.0073	0.0064	0.0692	0.7892	0.2536	0.0276	0.4444	0.0837	4.1904	0.2344	0.1984
		0.0034	0.0036	0.0059	0.0053	0.0157	0.0622	0.0064	0.0066	0.0536	0.438	0.164	0.0352	0.6632	0.1536	2.0636	0.1707	0.1956
		0.0041	0.0037	0.0063	0.0045	0.0167	0.0551	0.0049	0.0036	0.05	0.4936	0.1444	0.0248	0.7744	0.1651	4.1548	0.2278	0.356
		0.00430649		0.0082067	0.0154	0.0437962	0.205818	0.000327	0.0038	0.0724	0.5604	0.3008	0.0672	0.9332	0.2506	8.7936	0.2259	0.51
		0.00686583		0.0129495	0.0249	0.0800435	0.30792	0.000376	0.0014	0.0332	0.2052	0.3504	0.0304	0.8564	0.1456	4.9896	0.258	0.3948
		0.0021		0.003	0.0013	0.0386	0.0579	0.000207	0.0136	0.0744	1.076	0.574	0.1004	0.8152	0.28843	7.1112	0.50233	1.1472
	Average
	Control	0.0124483	0.00694083	0.0175911	0.0435871	0.00814705	0.103001	0.0259298	0.0527768	0.498958	4.73105	3.17387	0.724478	0.545439	0.5109	21.5787	0.735539	0.650842
	cKO	0.00704104	0.00457778	0.0111526	0.0153762	0.0343393	0.162624	0.0235005	0.011199	0.129937	1.05134	0.286373	0.0736229	0.416301	0.338239	8.87082	0.601577	0.53762
	S.E.M
	Control	0.00751703	0.00164466	0.00934063	0.0186066	0.00337975	0.0442154	0.0202588	0.0292041	0.139362	1.35356	1.37653	0.287926	0.330704	0.127182	5.04342	0.257111	0.211863
	cKO	0.00446869	0.00113223	0.00767667	0.0124534	0.0180343	0.0879648	0.026639	0.00791799	0.104477	0.840721	0.14832	0.0569765	0.259097	0.19787	4.79562	0.44197	0.260105
	P value	0.00474539	0.00154445	0.0117773	1.65919e-07	2.21782e-10	0.00219624	0.710481	6.24695e-08	5.58131e-14	4.63119e-15	7.52266e-13	8.40472e-14	0.139237	0.000351902	3.58544e-12	0.173414	0.0908786
	Significance	**	**	*	***	***	**	ns	***	***	***	***	***	ns	***	***	ns	ns
	Ebf3-CreERT2 CXCL12 cKO PB (21- to 25-week-old) (tamoxifen x8)
		FigS8d
		Frequency (%)
		CD45+	Granulocyte	B cell
	Control	73.8	11.98	41.6
		90.7	15.85	37.6
		92.4	8.5	62.9
		77.9	17.93	40.6
		71.7	16.02	34.3
		68.1	3.81	66.9
		70	7.49	49.4
		63.1	5.66	61.3
		46.2	4.49	61.5
		29.3	16.46	46
		41.1	24.59	28.8
		61.6	8.24	63.4
		84.4	9.35	60.1
		42.5	6.4	60.9
		35.3	5.68	66.8
		47.3	11.19	49.6
		4.71	3.99	66.2
		5.74	9.12	40.7
		1.97	3.51	60.7
		41	3.42	47.7
		2.36	2.53	73.4
		3.54	8.46	61.3
		18.8	3.97	65
		17.9	1.52	63.8
		33.7	5.19	53.6
	Ebf3-CreERT2; CXCL12 cKO	87.8	17.4	49.3
		85	20.9	35.4
		85.2	16.5	41.4
		85.1	36.5	25.3
		72.3	12.9	46.3
		48	25.6	37.3
		38.1	21.2	28.6
		40.5	24.7	18.3
		81.5	11.5	45.6
		84.5	27.6	28.3
		38.1	17.6	38.6
		7.08	13.7	35.2
		9.82	17.8	44.6
		4.89	12.9	27.7
		3.08	12	30.1
		4.41	17.6	42.5
		10.5	7.1	50.4
		12.4	7.2	48.2
		33.3	8.4	35.2
	Average
	Control	45.0048	8.614	54.564
	cKO	43.7674	17.3211	37.2789
	S.E.M
	Control	29.4114	5.73133	12.0266
	cKO	33.7214	7.55091	9.13252
	P value	0.89737	8.44564e-05	5.20656e-06
	Significance	ns	***	***

[truncated: 4 more sheets: FigS9, FigS10, FigS12, FigS13]
